# Supplementary material for: Neoadjuvant durvalumab plus radiation versus durvalumab alone in stages I–III non-small cell lung cancer: survival outcomes and molecular correlates of a randomized phase II trial
Source: Nat Commun. 2023 Dec 19;14:8435. doi: 10.1038/s41467-023-44195-x (PMC10730562; doi:10.1038/s41467-023-44195-x)
Supplement: Supplementary file 4 — Supplementary Data 1 [file 41467_2023_44195_MOESM4_ESM.xlsx]

## Sheet: Sheet1
Genes up in No Recur relative to recurrence				Genes down in No Recur relative to recurrence
gene	raw p value	Ratio: No Recur/ Recur	number	gene	raw p value	Ratio: No Recur/Recur
LRRC15	0.00367035	5.03783	1	HHLA2	0.0141219	0.0881495
GREM1	0.00058862	5.00188	2	ONECUT1	0.000374923	0.138995
FNDC1	0.00919331	4.09848	3	SLC30A3	0.00551914	0.16384
WT1	0.0105767	4.04562	4	BRDT	0.0125264	0.170059
CDH2	0.0184942	3.81171	5	CES3	0.0067617	0.193418
LILRA3	0.0191909	3.67687	6	SYT12	0.0147753	0.217157
TNFAIP6	0.00557165	3.55437	7	NTF4	0.000199424	0.219385
CD300E	0.0023349	3.46817	8	PGLYRP4	0.00727919	0.222114
CSMD2	0.00596775	3.19614	9	PCP4L1	0.000237597	0.227484
GZMB	0.00703337	3.1736	10	BNIPL	0.000711706	0.228221
C17orf66	0.0181613	3.06211	11	GRIN2A	0.00884351	0.23013
SERPINE2	0.00746895	3.00232	12	TGFBR3L	0.00807726	0.231201
ADAMTS4	0.00276966	2.98292	13	SLC16A11	0.00525078	0.241941
ADAMTS16	0.014132	2.98264	14	TNNI3	0.00325527	0.247518
SDS	0.00380918	2.97744	15	SCUBE3	0.00629476	0.247586
SIGLEC14	0.000935321	2.94143	16	ELFN2	0.00729088	0.276982
CHI3L1	0.00269689	2.87962	17	TM4SF4	0.00598607	0.281653
GFPT2	0.000199433	2.78145	18	EDA	0.00389445	0.286754
FPR2	0.00827729	2.70069	19	T	0.0142157	0.288079
PRF1	0.00990499	2.6843	20	PPFIA3	0.0101772	0.299631
KYNU	0.0157068	2.64952	21	ACE2	0.000574364	0.302107
COL5A2	0.0150327	2.62739	22	AQP3	0.0109786	0.303632
FCAR	0.00100366	2.62497	23	TBX6	0.017583	0.322495
ADAMTS2	0.00173806	2.59249	24	DNAJB13	0.0163243	0.32425
IL2RA	0.00624548	2.53625	25	GJB1	0.0193894	0.325975
PDE10A	0.0178738	2.51265	26	DLX3	0.00560268	0.334953
HTRA4	0.01259	2.40926	27	CD164L2	0.00301963	0.335942
MEFV	0.00301312	2.38153	28	WNT11	0.00470691	0.347612
THBS1	0.00557546	2.36715	29	KISS1R	0.0180305	0.348833
GBP5	0.0152072	2.33316	30	DEGS2	0.00819429	0.3562
IL10	0.00459134	2.31017	31	DLX4	0.000565033	0.363236
CTHRC1	0.0158061	2.20977	32	GGT6	0.00437084	0.387529
GZMA	0.0200837	2.19852	33	ZSCAN31	0.011915	0.406946
WISP1	0.00081231	2.19831	34	SLC22A23	0.0136179	0.412009
VCAN	0.0115436	2.18209	35	PTK6	0.0125031	0.412886
SSTR2	0.00393225	2.18086	36	TTC22	0.00686008	0.414508
CTSK	0.0183457	2.17029	37	ADPRHL1	0.000618067	0.420285
CLMP	0.00772675	2.16625	38	C1orf233	0.0110019	0.421438
CORIN	0.0196163	2.16328	39	LMTK3	0.00785606	0.438093
THY1	0.0153478	2.14816	40	ESPNP	0.00898664	0.441203
IGF1	0.012095	2.13726	41	PPP1R1B	0.0177795	0.445089
PLA2G7	0.0047194	2.1146	42	PALM3	0.00860838	0.448891
LILRA5	0.00159931	2.10848	43	REEP6	0.000809611	0.45048
ST6GALNAC5	0.00312201	2.09931	44	BCMO1	0.0199911	0.45066
GLDC	0.0109307	2.09697	45	SLC39A4	0.0178514	0.450748
RARRES1	0.01438	2.09351	46	AK7	0.00542623	0.454984
COL15A1	0.00617637	2.092	47	DEPTOR	0.00516164	0.457533
EGR3	0.0199311	2.08232	48	SLC52A1	0.0109395	0.467647
CD72	0.0037427	2.06907	49	MNX1	0.0154924	0.48375
CPZ	0.00809509	2.04845	50	TBX15	0.0179639	0.489661
DUSP5	0.00791859	2.03733	51	CAPN12	0.00202263	0.489667
LILRA6	0.00350785	2.03109	52	FAM211B	0.00652042	0.491214
CD200	0.00503652	2.02209	53	C1orf106	0.018266	0.493207
SOD2	0.00593342	1.97691	54	THEM6	0.0168514	0.504561
SLC2A5	0.0193539	1.96482	55	RAP1GAP	0.0194774	0.504594
PIM2	0.0104753	1.94811	56	ICAM5	0.0129623	0.509778
OLFML2B	0.00408204	1.94011	57	LIPT2	0.0173211	0.51017
PLAUR	0.0121319	1.93623	58	CECR2	0.0184898	0.512945
FPR1	0.0172735	1.92813	59	PPM1J	0.0175003	0.514913
PRRX1	0.0139517	1.91802	60	C2orf54	0.0146132	0.51915
SLAMF7	0.0141023	1.90265	61	GAREM	0.014129	0.52277
C5AR1	0.00297708	1.89126	62	ZNF497	0.00983251	0.524101
STEAP2	0.015878	1.88457	63	IGSF3	0.0190258	0.527148
MMP14	0.0170195	1.87574	64	GDE1	0.0173182	0.530426
SNAI1	0.00734808	1.87049	65	GATSL3	0.0191219	0.532584
CYR61	0.00690323	1.8672	66	GRTP1	0.0197471	0.534286
ROR2	0.0077967	1.86668	67	EPHX3	0.0103401	0.543155
RARRES2	0.00523466	1.8643	68	HSF4	0.00867828	0.543759
FCGR3B	0.00893275	1.86025	69	AMOT	0.0159463	0.54481
P4HA3	0.0158606	1.85508	70	RHPN1	0.0196628	0.548201
RASGRF2	0.014642	1.85416	71	DGAT1	0.0101019	0.551607
PDE4B	0.00830634	1.83636	72	CYHR1	0.00976209	0.55511
BMP1	0.00938555	1.82865	73	ZNRF3	0.0161222	0.558196
PDGFRL	0.0196196	1.82222	74	DCST2	0.0186667	0.558488
CRISPLD2	0.0119505	1.82184	75	PXMP4	0.0196724	0.561577
ZNF154	0.0123771	1.81537	76	TSTD1	0.0123155	0.56253
GPX8	0.0199299	1.79874	77	RHBDL1	0.0152979	0.56537
MT2A	0.0189944	1.7895	78	RAB40C	0.0121611	0.566368
CD70	0.0109119	1.78898	79	SCNN1B	0.0119892	0.569706
TRIM69	0.0159829	1.78827	80	ZC2HC1C	0.00693173	0.57536
BNC2	0.00940472	1.77349	81	PEX6	0.00733075	0.581626
SIGLEC5	0.0141443	1.76806	82	CASZ1	0.0150852	0.583771
TNFAIP3	0.00941587	1.73943	83	ZNF768	0.00549571	0.584326
CAPRIN2	0.0119561	1.73277	84	SLC9A5	0.0093154	0.584905
IRF1	0.00748422	1.72812	85	HHAT	0.0104931	0.585333
SLC31A2	0.00574167	1.71442	86	PTK2	0.0139315	0.589815
HAVCR2	0.0160371	1.70917	87	TMEM30B	0.0139656	0.590658
GK	0.012774	1.70604	88	BCKDK	0.0140668	0.595547
RUNX2	0.0115839	1.69665	89	ENDOD1	0.0043904	0.599506
FKBP10	0.00783811	1.68501	90	SULT1A2	0.012227	0.602935
CD68	0.011161	1.6824	91	TMEM159	0.0158581	0.605573
CREM	0.00141583	1.67141	92	WBP2NL	0.0183153	0.606316
WNT2	0.00947588	1.66384	93	NYNRIN	0.00653067	0.606597
WIPI1	2.45263e-05	1.66271	94	RTN2	0.0147821	0.623136
ARID5A	0.0198221	1.66041	95	ZFP41	0.0123091	0.625414
CHST11	0.0188162	1.65694	96	SLC41A1	0.0131086	0.625582
MS4A7	0.0164899	1.65067	97	ATP1A1	0.00258154	0.626608
SERPINF1	0.012928	1.65033	98	KCNC4	0.0146444	0.626861
FCGR2A	0.0176649	1.64536	99	PPP1R13B	0.01114	0.645462
RPL21P44	0.00901576	1.63901	100	HSD17B8	0.00651361	0.650435
SH3PXD2B	0.00417181	1.63894	101	EFNB2	0.00636495	0.650616
CBLB	0.0123966	1.62771	102	DCXR	0.0107378	0.653481
FYB	0.0149139	1.627	103	SLC25A4	0.0158872	0.653525
SIRPB1	0.0155439	1.6216	104	SH2B1	0.00780906	0.65492
TMEM176B	0.00983874	1.62053	105	KIF13A	0.0161034	0.658107
SEC61A2	0.0102443	1.61771	106	SAV1	0.0142287	0.66321
GLA	0.000883765	1.61266	107	ZNF629	0.00495902	0.664638
TMEM176A	0.0114411	1.61093	108	PPME1	0.0179054	0.664849
NABP1	0.00281857	1.58626	109	CLYBL	0.00762328	0.666748
BCL2A1	0.0158011	1.57759	110	CDIPT	0.00575093	0.676681
WIPF1	0.0104838	1.57712	111	SGK223	0.01015	0.677658
C17orf51	0.0114314	1.57555	112	EPN2	0.0018327	0.679619
IL15RA	0.00466625	1.56891	113	RSPH3	0.0108207	0.681688
FLI1	0.0143056	1.56357	114	CCDC101	0.0161266	0.703687
ACSL4	0.000893035	1.56007	115	SEMA4F	0.00304153	0.713089
CTGF	0.010317	1.55102	116	PMVK	0.0075161	0.714617
GLRX	0.0190965	1.5388	117	TTC12	0.015192	0.720464
FGFR1OP2	0.0180505	1.53674	118	ZFYVE21	0.0161941	0.729467
SPECC1	0.0143302	1.52964	119	ALG8	0.0200939	0.729553
OPTN	0.000757601	1.52804	120	POGK	0.0146733	0.739994
STK10	0.016753	1.52511	121	OTUD7B	0.00685593	0.742306
SAT1	0.00744169	1.52224	122	NSMCE1	0.0139861	0.74402
GNB4	0.0163936	1.50487	123	DGCR2	0.00893938	0.759034
IFFO1	0.0166219	1.47919	124	PAAF1	0.00566812	0.769672
ITGAV	0.0120217	1.47869	125	EIF2D	0.0138943	0.771011
FNDC3B	0.0140339	1.47476	126	KBTBD7	0.0183152	0.771576
IFRD1	0.00426372	1.44965	127	SAYSD1	0.0053782	0.772071
WDFY1	0.00200438	1.43599	128	SMIM7	0.00727859	0.804977
GABARAPL1	0.00547023	1.43519	129	ZBTB22	0.0192232	0.820602
PGM3	0.0162195	1.43306	130	LRRC41	0.0165851	0.841465
SGTB	0.0156102	1.43292	131
ZNF79	0.00722337	1.42154	132
KIAA1432	0.00723495	1.42018	133
UBA6	0.0178764	1.4143	134
UHRF2	0.0147976	1.40259	135
FXN	0.0151498	1.40158	136
BICD1	0.0179989	1.39676	137
IPO8	0.0178738	1.38052	138
SLC43A2	0.0153148	1.36823	139
WDR37	0.0029986	1.36751	140
TBC1D1	0.0200449	1.36532	141
DNAJC1	0.0122384	1.36129	142
ABL2	0.00484815	1.3589	143
ATOX1	0.00829905	1.3572	144
RUSC2	0.0125659	1.35492	145
UBE2E2	0.0196675	1.35397	146
TRPS1	0.0201106	1.34706	147
AGFG1	0.0128118	1.34103	148
MLXIP	0.00151617	1.33729	149
TMEM104	0.00641575	1.32921	150
STX7	0.0166292	1.32907	151
ARPC4-TTLL3	0.00861799	1.32683	152
UAP1	0.0171429	1.31885	153
GIT2	0.0131468	1.30416	154
CDK7	0.0168832	1.3032	155
RNF25	0.0142525	1.29626	156
JMJD6	0.0133209	1.29548	157
RAB35	0.00308216	1.28353	158
ABI1	0.0157466	1.28242	159
SRA1	0.00454759	1.28012	160
M6PR	0.0166744	1.27844	161
NECAP1	0.0165046	1.27592	162
ZBTB2	0.0147554	1.26734	163
TCF12	0.0138759	1.26512	164
PPIB	0.0184124	1.25083	165
NDNL2	0.0072126	1.24711	166
MKRN2	0.0191567	1.2178	167
DNAJB14	0.0175693	1.20896	168
NUP98	0.019928	1.18263	169
MTOR	0.0192793	1.18032	170
