# Supplementary material for: Neoadjuvant durvalumab plus radiation versus durvalumab alone in stages I–III non-small cell lung cancer: survival outcomes and molecular correlates of a randomized phase II trial
Source: Nat Commun. 2023 Dec 19;14:8435. doi: 10.1038/s41467-023-44195-x (PMC10730562; doi:10.1038/s41467-023-44195-x)
Supplement: Supplementary file 6 — Source Data [file 41467_2023_44195_MOESM6_ESM.xlsx]

## Sheet: Figure 1a
Reference number	Resection	Status	Disease free survival in Months
Durva002	Yes	Alive	64.93
Durva004	Yes	Alive	61.91
Durva005	No	Dead	32.61
Durva008	Yes	Alive Lung cancer recurrence	23.47
Durva010	Yes	Recurrence /Dead	11.15
Durva012	Yes	Recurrence /Dead	21.37
Durva015	Yes	Alive	59.61
Durva016	No	Dead	1.22
Durva020	Yes	Recurrence /Dead	16.5
Durva023	Yes	Alive	49.22
Durva026	Yes	Alive	49.28
Durva027	Yes	Alive	56.84
Durva028	Yes	Alive	55.13
Durva030	Yes	Alive Lung cancer recurrence	12.76
Durva033	Yes	Alive	49.45
Durva034	Yes	Alive	50.89
Durva036	Yes	Recurrence /Dead	13.61
Durva038	Yes	Alive	47.38
Durva040	Yes	Alive	46.19
Durva041	Yes	Recurrence /Dead	13.64
Durva045	Yes	Alive	44.48
Durva047	Yes	Alive	39.55
Durva048	No	Dead	13.25
Durva051	Yes	Alive	37.51
Durva053	Yes	Alive	38.17
Durva055	Yes	Recurrence /Dead	13.05
Durva057	Yes	Alive	38.33
Durva058	No	Alive	38.33
Durva061	Yes	Alive	36.76
Durva064	Yes	Alive	26.01
Durva001	Yes	Alive	74.07
Durva003	Yes	Alive	67.04
Durva006	Yes	Dead	43.3
Durva007	Yes	Dead	7.5
Durva009	Yes	Dead	32.58
Durva013	Yes	Alive	64.6
Durva014	Yes	Alive	65.56
Durva017	Yes	Alive	61.02
Durva018	Yes	Recurrence /Dead	19.27
Durva021	Yes	Alive	58.92
Durva024	No	Dead	7.66
Durva025	No	Dead	55.96
Durva029	Yes	Recurrence /Dead	27.35
Durva031	Yes	Alive	53.65
Durva032	Yes	Dead	7.79
Durva035	Yes	Alive Lung cancer recurrence	26.24
Durva037	Yes	Alive	44.22
Durva039	Yes	Alive	47.44
Durva042	Yes	Alive	47.38
Durva043	No	Dead	28.37
Durva044	Yes	Alive	43.46
Durva046	Yes	Alive	45.37
Durva049	Yes	Alive	43
Durva050	No	Dead	2.6
Durva052	Yes	Alive	41.36
Durva054	Yes	Alive	39.42
Durva056	Yes	Alive	38.7
Durva059	Yes	Recurrence /Dead	17.29
Durva060	Yes	Alive	36.89
Durva063	Yes	Alive	31.3

## Sheet: Figure 1b
Reference number	ARM	Resection	Status	Disease free survival in Months
Durva002	Durvalumab	Yes	Alive	64.93
Durva004	Durvalumab	Yes	Alive	61.91
Durva005	Durvalumab	No	Dead	32.61
Durva008	Durvalumab	Yes	Alive Lung cancer recurrence	23.47
Durva010	Durvalumab	Yes	Recurrence /Dead	11.15
Durva012	Durvalumab	Yes	Recurrence /Dead	21.37
Durva015	Durvalumab	Yes	Alive	59.61
Durva016	Durvalumab	No	Dead	1.22
Durva020	Durvalumab	Yes	Recurrence /Dead	16.5
Durva023	Durvalumab	Yes	Alive	49.22
Durva026	Durvalumab	Yes	Alive	49.28
Durva027	Durvalumab	Yes	Alive	56.84
Durva028	Durvalumab	Yes	Alive	55.13
Durva030	Durvalumab	Yes	Alive Lung cancer recurrence	12.76
Durva033	Durvalumab	Yes	Alive	49.45
Durva034	Durvalumab	Yes	Alive	50.89
Durva036	Durvalumab	Yes	Recurrence /Dead	13.61
Durva038	Durvalumab	Yes	Alive	47.38
Durva040	Durvalumab	Yes	Alive	46.19
Durva041	Durvalumab	Yes	Recurrence /Dead	13.64
Durva045	Durvalumab	Yes	Alive	44.48
Durva047	Durvalumab	Yes	Alive	39.55
Durva048	Durvalumab	No	Dead	13.25
Durva051	Durvalumab	Yes	Alive	37.51
Durva053	Durvalumab	Yes	Alive	38.17
Durva055	Durvalumab	Yes	Recurrence /Dead	13.05
Durva057	Durvalumab	Yes	Alive	38.33
Durva058	Durvalumab	No	Alive	38.33
Durva061	Durvalumab	Yes	Alive	36.76
Durva064	Durvalumab	Yes	Alive	26.01
Durva001	SBRT + durva	Yes	Alive	74.07
Durva003	SBRT + durva	Yes	Alive	67.04
Durva006	SBRT + durva	Yes	Dead	43.3
Durva007	SBRT + durva	Yes	Dead	7.5
Durva009	SBRT + durva	Yes	Dead	32.58
Durva013	SBRT + durva	Yes	Alive	64.6
Durva014	SBRT + durva	Yes	Alive	65.56
Durva017	SBRT + durva	Yes	Alive	61.02
Durva018	SBRT + durva	Yes	Recurrence /Dead	19.27
Durva021	SBRT + durva	Yes	Alive	58.92
Durva024	SBRT + durva	No	Dead	7.66
Durva025	SBRT + durva	No	Dead	55.96
Durva029	SBRT + durva	Yes	Recurrence /Dead	27.35
Durva031	SBRT + durva	Yes	Alive	53.65
Durva032	SBRT + durva	Yes	Dead	7.79
Durva035	SBRT + durva	Yes	Alive Lung cancer recurrence	26.24
Durva037	SBRT + durva	Yes	Alive	44.22
Durva039	SBRT + durva	Yes	Alive	47.44
Durva042	SBRT + durva	Yes	Alive	47.38
Durva043	SBRT + durva	No	Dead	28.37
Durva044	SBRT + durva	Yes	Alive	43.46
Durva046	SBRT + durva	Yes	Alive	45.37
Durva049	SBRT + durva	Yes	Alive	43
Durva050	SBRT + durva	No	Dead	2.6
Durva052	SBRT + durva	Yes	Alive	41.36
Durva054	SBRT + durva	Yes	Alive	39.42
Durva056	SBRT + durva	Yes	Alive	38.7
Durva059	SBRT + durva	Yes	Recurrence /Dead	17.29
Durva060	SBRT + durva	Yes	Alive	36.89
Durva063	SBRT + durva	Yes	Alive	31.3

## Sheet: Figure 1c
Reference number	Resection	Status	Disease free survival in Months
Durva002	Yes	Alive	64.93
Durva004	Yes	Alive	61.91
Durva008	Yes	Alive Lung cancer recurrence	23.47
Durva010	Yes	Recurrence /Dead	11.15
Durva012	Yes	Recurrence /Dead	21.37
Durva015	Yes	Alive	59.61
Durva020	Yes	Recurrence /Dead	16.5
Durva023	Yes	Alive	49.22
Durva026	Yes	Alive	49.28
Durva027	Yes	Alive	56.84
Durva028	Yes	Alive	55.13
Durva030	Yes	Alive Lung cancer recurrence	12.76
Durva033	Yes	Alive	49.45
Durva034	Yes	Alive	50.89
Durva036	Yes	Recurrence /Dead	13.61
Durva038	Yes	Alive	47.38
Durva040	Yes	Alive	46.19
Durva041	Yes	Recurrence /Dead	13.64
Durva045	Yes	Alive	44.48
Durva047	Yes	Alive	39.55
Durva051	Yes	Alive	37.51
Durva053	Yes	Alive	38.17
Durva055	Yes	Recurrence /Dead	13.05
Durva057	Yes	Alive	38.33
Durva061	Yes	Alive	36.76
Durva064	Yes	Alive	26.01
Durva001	Yes	Alive	74.07
Durva003	Yes	Alive	67.04
Durva006	Yes	Dead	43.3
Durva007	Yes	Dead	7.5
Durva009	Yes	Dead	32.58
Durva013	Yes	Alive	64.6
Durva014	Yes	Alive	65.56
Durva017	Yes	Alive	61.02
Durva018	Yes	Recurrence /Dead	19.27
Durva021	Yes	Alive	58.92
Durva029	Yes	Recurrence /Dead	27.35
Durva031	Yes	Alive	53.65
Durva032	Yes	Dead	7.79
Durva035	Yes	Alive Lung cancer recurrence	26.24
Durva037	Yes	Alive	44.22
Durva039	Yes	Alive	47.44
Durva042	Yes	Alive	47.38
Durva044	Yes	Alive	43.46
Durva046	Yes	Alive	45.37
Durva049	Yes	Alive	43
Durva052	Yes	Alive	41.36
Durva054	Yes	Alive	39.42
Durva056	Yes	Alive	38.7
Durva059	Yes	Recurrence /Dead	17.29
Durva060	Yes	Alive	36.89
Durva063	Yes	Alive	31.3

## Sheet: Figure 1d
Reference number	ARM	Resection	Status	Disease free survival in Months
Durva002	Durvalumab	Yes	Alive	64.93
Durva004	Durvalumab	Yes	Alive	61.91
Durva008	Durvalumab	Yes	Alive Lung cancer recurrence	23.47
Durva010	Durvalumab	Yes	Recurrence /Dead	11.15
Durva012	Durvalumab	Yes	Recurrence /Dead	21.37
Durva015	Durvalumab	Yes	Alive	59.61
Durva020	Durvalumab	Yes	Recurrence /Dead	16.5
Durva023	Durvalumab	Yes	Alive	49.22
Durva026	Durvalumab	Yes	Alive	49.28
Durva027	Durvalumab	Yes	Alive	56.84
Durva028	Durvalumab	Yes	Alive	55.13
Durva030	Durvalumab	Yes	Alive Lung cancer recurrence	12.76
Durva033	Durvalumab	Yes	Alive	49.45
Durva034	Durvalumab	Yes	Alive	50.89
Durva036	Durvalumab	Yes	Recurrence /Dead	13.61
Durva038	Durvalumab	Yes	Alive	47.38
Durva040	Durvalumab	Yes	Alive	46.19
Durva041	Durvalumab	Yes	Recurrence /Dead	13.64
Durva045	Durvalumab	Yes	Alive	44.48
Durva047	Durvalumab	Yes	Alive	39.55
Durva051	Durvalumab	Yes	Alive	37.51
Durva053	Durvalumab	Yes	Alive	38.17
Durva055	Durvalumab	Yes	Recurrence /Dead	13.05
Durva057	Durvalumab	Yes	Alive	38.33
Durva061	Durvalumab	Yes	Alive	36.76
Durva064	Durvalumab	Yes	Alive	26.01
Durva001	SBRT + durva	Yes	Alive	74.07
Durva003	SBRT + durva	Yes	Alive	67.04
Durva006	SBRT + durva	Yes	Dead	43.3
Durva007	SBRT + durva	Yes	Dead	7.5
Durva009	SBRT + durva	Yes	Dead	32.58
Durva013	SBRT + durva	Yes	Alive	64.6
Durva014	SBRT + durva	Yes	Alive	65.56
Durva017	SBRT + durva	Yes	Alive	61.02
Durva018	SBRT + durva	Yes	Recurrence /Dead	19.27
Durva021	SBRT + durva	Yes	Alive	58.92
Durva029	SBRT + durva	Yes	Recurrence /Dead	27.35
Durva031	SBRT + durva	Yes	Alive	53.65
Durva032	SBRT + durva	Yes	Dead	7.79
Durva035	SBRT + durva	Yes	Alive Lung cancer recurrence	26.24
Durva037	SBRT + durva	Yes	Alive	44.22
Durva039	SBRT + durva	Yes	Alive	47.44
Durva042	SBRT + durva	Yes	Alive	47.38
Durva044	SBRT + durva	Yes	Alive	43.46
Durva046	SBRT + durva	Yes	Alive	45.37
Durva049	SBRT + durva	Yes	Alive	43
Durva052	SBRT + durva	Yes	Alive	41.36
Durva054	SBRT + durva	Yes	Alive	39.42
Durva056	SBRT + durva	Yes	Alive	38.7
Durva059	SBRT + durva	Yes	Recurrence /Dead	17.29
Durva060	SBRT + durva	Yes	Alive	36.89
Durva063	SBRT + durva	Yes	Alive	31.3

## Sheet: Figure 2a
Reference number	Resection	Progression Status	Progression-free survival in Months
Durva002	Yes	Alive NED	64.93			Note: NED -- No evidence of diseases
Durva004	Yes	Alive NED	70.06
Durva008	Yes	Alive Lung cancer recurrence	23.47
Durva010	Yes	Dead for lung cancer only	11.15
Durva012	Yes	Dead for lung cancer only	21.37
Durva015	Yes	Alive NED	59.61
Durva020	Yes	Dead for lung cancer only	16.5
Durva023	Yes	Alive NED	62.56
Durva026	Yes	Alive NED	61.22
Durva027	Yes	Alive NED	58.09
Durva028	Yes	Alive NED	56.52
Durva030	Yes	Alive Lung cancer recurrence	12.76
Durva033	Yes	Alive NED	55.2
Durva034	Yes	Alive NED	55.96
Durva036	Yes	Dead for lung cancer only	13.61
Durva038	Yes	Alive NED	50.96
Durva040	Yes	Alive NED	49.94
Durva041	Yes	Dead for lung cancer only	13.64
Durva045	Yes	Alive NED	44.48
Durva047	Yes	Alive NED	39.55
Durva051	Yes	Alive NED	37.51
Durva053	Yes	Alive NED	38.17
Durva055	Yes	Dead for lung cancer only	13.05
Durva057	Yes	Alive NED	42.44
Durva061	Yes	Alive NED	39.91
Durva064	Yes	Alive NED	35.41
Durva001	Yes	Alive NED	77.49
Durva003	Yes	Alive NED	70.85
Durva006	Yes	Death from other diseases	43.3
Durva007	Yes	Death from other diseases	7.5
Durva009	Yes	Death from other diseases	32.58
Durva013	Yes	Alive NED	64.6
Durva014	Yes	Alive NED	67.46
Durva017	Yes	Alive NED	67.43
Durva018	Yes	Dead for lung cancer only	19.27
Durva021	Yes	Alive NED	60.39
Durva029	Yes	Dead for lung cancer only	27.35
Durva031	Yes	Alive NED	57.14
Durva032	Yes	Death from other diseases	7.79
Durva035	Yes	Alive Lung cancer recurrence	26.24
Durva037	Yes	Alive NED	44.22
Durva039	Yes	Alive NED	50.01
Durva042	Yes	Alive NED	49.91
Durva044	Yes	Alive NED	49.87
Durva046	Yes	Alive NED	45.37
Durva049	Yes	Alive NED	43
Durva052	Yes	Alive NED	44.81
Durva054	Yes	Alive NED	40.24
Durva056	Yes	Alive NED	42.51
Durva059	Yes	Dead for lung cancer only	17.29
Durva060	Yes	Alive NED	38.2
Durva063	Yes	Alive NED	31.3

## Sheet: Figure 2b
Reference number	ARM	Resection	Progression Status	Progression-free survival in Months
Durva002	Durvalumab	Yes	Alive NED	64.93			Note: NED -- No evidence of diseases
Durva004	Durvalumab	Yes	Alive NED	70.06
Durva008	Durvalumab	Yes	Alive Lung cancer recurrence	23.47
Durva010	Durvalumab	Yes	Dead for lung cancer only	11.15
Durva012	Durvalumab	Yes	Dead for lung cancer only	21.37
Durva015	Durvalumab	Yes	Alive NED	59.61
Durva020	Durvalumab	Yes	Dead for lung cancer only	16.5
Durva023	Durvalumab	Yes	Alive NED	62.56
Durva026	Durvalumab	Yes	Alive NED	61.22
Durva027	Durvalumab	Yes	Alive NED	58.09
Durva028	Durvalumab	Yes	Alive NED	56.52
Durva030	Durvalumab	Yes	Alive Lung cancer recurrence	12.76
Durva033	Durvalumab	Yes	Alive NED	55.2
Durva034	Durvalumab	Yes	Alive NED	55.96
Durva036	Durvalumab	Yes	Dead for lung cancer only	13.61
Durva038	Durvalumab	Yes	Alive NED	50.96
Durva040	Durvalumab	Yes	Alive NED	49.94
Durva041	Durvalumab	Yes	Dead for lung cancer only	13.64
Durva045	Durvalumab	Yes	Alive NED	44.48
Durva047	Durvalumab	Yes	Alive NED	39.55
Durva051	Durvalumab	Yes	Alive NED	37.51
Durva053	Durvalumab	Yes	Alive NED	38.17
Durva055	Durvalumab	Yes	Dead for lung cancer only	13.05
Durva057	Durvalumab	Yes	Alive NED	42.44
Durva061	Durvalumab	Yes	Alive NED	39.91
Durva064	Durvalumab	Yes	Alive NED	35.41
Durva001	SBRT + durva	Yes	Alive NED	77.49
Durva003	SBRT + durva	Yes	Alive NED	70.85
Durva006	SBRT + durva	Yes	Death from other diseases	43.3
Durva007	SBRT + durva	Yes	Death from other diseases	7.5
Durva009	SBRT + durva	Yes	Death from other diseases	32.58
Durva013	SBRT + durva	Yes	Alive NED	64.6
Durva014	SBRT + durva	Yes	Alive NED	67.46
Durva017	SBRT + durva	Yes	Alive NED	67.43
Durva018	SBRT + durva	Yes	Dead for lung cancer only	19.27
Durva021	SBRT + durva	Yes	Alive NED	60.39
Durva029	SBRT + durva	Yes	Dead for lung cancer only	27.35
Durva031	SBRT + durva	Yes	Alive NED	57.14
Durva032	SBRT + durva	Yes	Death from other diseases	7.79
Durva035	SBRT + durva	Yes	Alive Lung cancer recurrence	26.24
Durva037	SBRT + durva	Yes	Alive NED	44.22
Durva039	SBRT + durva	Yes	Alive NED	50.01
Durva042	SBRT + durva	Yes	Alive NED	49.91
Durva044	SBRT + durva	Yes	Alive NED	49.87
Durva046	SBRT + durva	Yes	Alive NED	45.37
Durva049	SBRT + durva	Yes	Alive NED	43
Durva052	SBRT + durva	Yes	Alive NED	44.81
Durva054	SBRT + durva	Yes	Alive NED	40.24
Durva056	SBRT + durva	Yes	Alive NED	42.51
Durva059	SBRT + durva	Yes	Dead for lung cancer only	17.29
Durva060	SBRT + durva	Yes	Alive NED	38.2
Durva063	SBRT + durva	Yes	Alive NED	31.3

## Sheet: Figure 2c
Reference number	ARM	Resection	Clinical Stage 2 groups	Progression Status	Progression-free survival in Months
Durva002	Durvalumab	Yes	Cl. Stage I & II	Alive NED	64.93			Note: NED -- No evidence of diseases
Durva004	Durvalumab	Yes	Cl. Stage I & II	Alive NED	70.06
Durva008	Durvalumab	Yes	Cl. Stage I & II	Alive Lung cancer recurrence	23.47
Durva010	Durvalumab	Yes	Cl. Stage I & II	Dead for lung cancer only	11.15
Durva015	Durvalumab	Yes	Cl. Stage I & II	Alive NED	59.61
Durva023	Durvalumab	Yes	Cl. Stage I & II	Alive NED	62.56
Durva026	Durvalumab	Yes	Cl. Stage I & II	Alive NED	61.22
Durva027	Durvalumab	Yes	Cl. Stage I & II	Alive NED	58.09
Durva030	Durvalumab	Yes	Cl. Stage I & II	Alive Lung cancer recurrence	12.76
Durva036	Durvalumab	Yes	Cl. Stage I & II	Dead for lung cancer only	13.61
Durva038	Durvalumab	Yes	Cl. Stage I & II	Alive NED	50.96
Durva040	Durvalumab	Yes	Cl. Stage I & II	Alive NED	49.94
Durva051	Durvalumab	Yes	Cl. Stage I & II	Alive NED	37.51
Durva061	Durvalumab	Yes	Cl. Stage I & II	Alive NED	39.91
Durva001	SBRT + durva	Yes	Cl. Stage I & II	Alive NED	77.49
Durva003	SBRT + durva	Yes	Cl. Stage I & II	Alive NED	70.85
Durva006	SBRT + durva	Yes	Cl. Stage I & II	Death from other diseases	43.3
Durva007	SBRT + durva	Yes	Cl. Stage I & II	Death from other diseases	7.5
Durva009	SBRT + durva	Yes	Cl. Stage I & II	Death from other diseases	32.58
Durva013	SBRT + durva	Yes	Cl. Stage I & II	Alive NED	64.6
Durva017	SBRT + durva	Yes	Cl. Stage I & II	Alive NED	67.43
Durva029	SBRT + durva	Yes	Cl. Stage I & II	Dead for lung cancer only	27.35
Durva031	SBRT + durva	Yes	Cl. Stage I & II	Alive NED	57.14
Durva035	SBRT + durva	Yes	Cl. Stage I & II	Alive Lung cancer recurrence	26.24
Durva042	SBRT + durva	Yes	Cl. Stage I & II	Alive NED	49.91
Durva044	SBRT + durva	Yes	Cl. Stage I & II	Alive NED	49.87
Durva046	SBRT + durva	Yes	Cl. Stage I & II	Alive NED	45.37
Durva054	SBRT + durva	Yes	Cl. Stage I & II	Alive NED	40.24
Durva059	SBRT + durva	Yes	Cl. Stage I & II	Dead for lung cancer only	17.29
Durva063	SBRT + durva	Yes	Cl. Stage I & II	Alive NED	31.3

## Sheet: Figure 2d
Reference number	ARM	Resection	Clinical Stage 2 groups	Progression Status	Progression-free survival in Months
Durva012	Durvalumab	Yes	Cl. Stage IIIA	Dead for lung cancer only	21.37			Note: NED -- No evidence of diseases
Durva020	Durvalumab	Yes	Cl. Stage IIIA	Dead for lung cancer only	16.5
Durva028	Durvalumab	Yes	Cl. Stage IIIA	Alive NED	56.52
Durva033	Durvalumab	Yes	Cl. Stage IIIA	Alive NED	55.2
Durva034	Durvalumab	Yes	Cl. Stage IIIA	Alive NED	55.96
Durva041	Durvalumab	Yes	Cl. Stage IIIA	Dead for lung cancer only	13.64
Durva045	Durvalumab	Yes	Cl. Stage IIIA	Alive NED	44.48
Durva047	Durvalumab	Yes	Cl. Stage IIIA	Alive NED	39.55
Durva053	Durvalumab	Yes	Cl. Stage IIIA	Alive NED	38.17
Durva055	Durvalumab	Yes	Cl. Stage IIIA	Dead for lung cancer only	13.05
Durva057	Durvalumab	Yes	Cl. Stage IIIA	Alive NED	42.44
Durva064	Durvalumab	Yes	Cl. Stage IIIA	Alive NED	35.41
Durva014	SBRT + durva	Yes	Cl. Stage IIIA	Alive NED	67.46
Durva018	SBRT + durva	Yes	Cl. Stage IIIA	Dead for lung cancer only	19.27
Durva021	SBRT + durva	Yes	Cl. Stage IIIA	Alive NED	60.39
Durva032	SBRT + durva	Yes	Cl. Stage IIIA	Death from other diseases	7.79
Durva037	SBRT + durva	Yes	Cl. Stage IIIA	Alive NED	44.22
Durva039	SBRT + durva	Yes	Cl. Stage IIIA	Alive NED	50.01
Durva049	SBRT + durva	Yes	Cl. Stage IIIA	Alive NED	43
Durva052	SBRT + durva	Yes	Cl. Stage IIIA	Alive NED	44.81
Durva056	SBRT + durva	Yes	Cl. Stage IIIA	Alive NED	42.51
Durva060	SBRT + durva	Yes	Cl. Stage IIIA	Alive NED	38.2

## Sheet: Figure 2e
Reference number	Resection	Path Response_2Group	Progression Status	Progression-free survival in Months
Durva033	Yes	Major	Alive NED	55.2			Note: NED -- No evidence of diseases
Durva051	Yes	Major	Alive NED	37.51
Durva003	Yes	Major	Alive NED	70.85
Durva006	Yes	Major	Death from other diseases	43.3
Durva014	Yes	Major	Alive NED	67.46
Durva017	Yes	Major	Alive NED	67.43
Durva021	Yes	Major	Alive NED	60.39
Durva029	Yes	Major	Dead for lung cancer only	27.35
Durva031	Yes	Major	Alive NED	57.14
Durva035	Yes	Major	Alive Lung cancer recurrence	26.24
Durva037	Yes	Major	Alive NED	44.22
Durva039	Yes	Major	Alive NED	50.01
Durva042	Yes	Major	Alive NED	49.91
Durva049	Yes	Major	Alive NED	43
Durva054	Yes	Major	Alive NED	40.24
Durva056	Yes	Major	Alive NED	42.51
Durva060	Yes	Major	Alive NED	38.2
Durva063	Yes	Major	Alive NED	31.3
Durva002	Yes	None	Alive NED	64.93
Durva004	Yes	None	Alive NED	70.06
Durva008	Yes	None	Alive Lung cancer recurrence	23.47
Durva010	Yes	None	Dead for lung cancer only	11.15
Durva012	Yes	None	Dead for lung cancer only	21.37
Durva015	Yes	None	Alive NED	59.61
Durva020	Yes	None	Dead for lung cancer only	16.5
Durva023	Yes	None	Alive NED	62.56
Durva026	Yes	None	Alive NED	61.22
Durva027	Yes	None	Alive NED	58.09
Durva028	Yes	None	Alive NED	56.52
Durva030	Yes	None	Alive Lung cancer recurrence	12.76
Durva034	Yes	None	Alive NED	55.96
Durva036	Yes	None	Dead for lung cancer only	13.61
Durva038	Yes	None	Alive NED	50.96
Durva040	Yes	None	Alive NED	49.94
Durva041	Yes	None	Dead for lung cancer only	13.64
Durva045	Yes	None	Alive NED	44.48
Durva047	Yes	None	Alive NED	39.55
Durva053	Yes	None	Alive NED	38.17
Durva055	Yes	None	Dead for lung cancer only	13.05
Durva057	Yes	None	Alive NED	42.44
Durva061	Yes	None	Alive NED	39.91
Durva064	Yes	None	Alive NED	35.41
Durva001	Yes	None	Alive NED	77.49
Durva007	Yes	None	Death from other diseases	7.5
Durva009	Yes	None	Death from other diseases	32.58
Durva013	Yes	None	Alive NED	64.6
Durva018	Yes	None	Dead for lung cancer only	19.27
Durva032	Yes	None	Death from other diseases	7.79
Durva044	Yes	None	Alive NED	49.87
Durva046	Yes	None	Alive NED	45.37
Durva052	Yes	None	Alive NED	44.81
Durva059	Yes	None	Dead for lung cancer only	17.29

## Sheet: Figure 2f
Reference number	Arm	Resection	Path Response_2Group	Progression Status	Progression-free survival in Months			Note: NED -- No evidence of diseases
Durva002	Durvalumab	Yes	None	Alive NED	64.93
Durva004	Durvalumab	Yes	None	Alive NED	70.06
Durva008	Durvalumab	Yes	None	Alive Lung cancer recurrence	23.47
Durva010	Durvalumab	Yes	None	Dead for lung cancer only	11.15
Durva012	Durvalumab	Yes	None	Dead for lung cancer only	21.37
Durva015	Durvalumab	Yes	None	Alive NED	59.61
Durva020	Durvalumab	Yes	None	Dead for lung cancer only	16.5
Durva023	Durvalumab	Yes	None	Alive NED	62.56
Durva026	Durvalumab	Yes	None	Alive NED	61.22
Durva027	Durvalumab	Yes	None	Alive NED	58.09
Durva028	Durvalumab	Yes	None	Alive NED	56.52
Durva030	Durvalumab	Yes	None	Alive Lung cancer recurrence	12.76
Durva034	Durvalumab	Yes	None	Alive NED	55.96
Durva036	Durvalumab	Yes	None	Dead for lung cancer only	13.61
Durva038	Durvalumab	Yes	None	Alive NED	50.96
Durva040	Durvalumab	Yes	None	Alive NED	49.94
Durva041	Durvalumab	Yes	None	Dead for lung cancer only	13.64
Durva045	Durvalumab	Yes	None	Alive NED	44.48
Durva047	Durvalumab	Yes	None	Alive NED	39.55
Durva053	Durvalumab	Yes	None	Alive NED	38.17
Durva055	Durvalumab	Yes	None	Dead for lung cancer only	13.05
Durva057	Durvalumab	Yes	None	Alive NED	42.44
Durva061	Durvalumab	Yes	None	Alive NED	39.91
Durva064	Durvalumab	Yes	None	Alive NED	35.41
Durva001	SBRT + durva	Yes	None	Alive NED	77.49
Durva007	SBRT + durva	Yes	None	Death from other diseases	7.5
Durva009	SBRT + durva	Yes	None	Death from other diseases	32.58
Durva013	SBRT + durva	Yes	None	Alive NED	64.6
Durva018	SBRT + durva	Yes	None	Dead for lung cancer only	19.27
Durva032	SBRT + durva	Yes	None	Death from other diseases	7.79
Durva044	SBRT + durva	Yes	None	Alive NED	49.87
Durva046	SBRT + durva	Yes	None	Alive NED	45.37
Durva052	SBRT + durva	Yes	None	Alive NED	44.81
Durva059	SBRT + durva	Yes	None	Dead for lung cancer only	17.29

[truncated: 48 more sheets: Figure 3d, Figure 3e, Figure 3g, Figure 3h, Figure 3i, Figure 3j, Figure 3k, Figure 3l, Figure 3m, Figure 3n, Figure 4a, Figure 4b, Figure 4c panel 1, Figure 4c panel 2, Figure 4c panel 3, Figure 4d panel 1, Figure 4d panel 2, Figure 4d panel 3, Figure 5a, Figure 5b …]
